# Supplementary material for: Conservative non-surgical management of penetrating cardiac injury with three retained metal nails: a case report
Source: Eur Heart J Case Rep. 2025 Aug 31;9(9):ytaf380. doi: 10.1093/ehjcr/ytaf380 (PMC12398694; doi:10.1093/ehjcr/ytaf380)
Supplement: ytaf380_Supplementary_Data [file ytaf380_supplementary_data.zip]

Archive with 2 entries (2 files):
- Video 1  copy.mp4
- Video 2  copy.mp4
